# Supplementary material for: QSAR Model of Indeno[1,2-b]indole Derivatives and Identification of N-isopentyl-2-methyl-4,9-dioxo-4,9-Dihydronaphtho[2,3-b]furan-3-carboxamide as a Potent CK2 Inhibitor
Source: Molecules. 2019 Dec 26;25(1):97. doi: 10.3390/molecules25010097 (PMC6982966; doi:10.3390/molecules25010097)
Supplement: Supplementary file 1 [file molecules-25-00097-s001.zip]

Archive with 5 entries (5 files):
- molecules-635534-S2.pdf
- molecules-635534-S1.pdf
- qsar-test-set.mdb
- qsar-training-set.mdb
- SMILES.pdf
